# Supplementary material for: Taxonomic contribution to the Aleiodes melanopterus (Erichson) species-group (Hymenoptera, Braconidae, Rogadinae) from Brazil
Source: Zookeys. 2011 Oct 31;(142):15–25. doi: 10.3897/zookeys.142.1705 (PMC3208528; doi:10.3897/zookeys.142.1705)
Supplement: XML Treatment for Aleiodes flavistigma [file zookeys.142.1705-treatment1.xml]

<!DOCTYPE tp:taxon-treatment
  PUBLIC "-//TaxonX//DTD Taxonomic Treatment Publishing DTD v0 20100105//EN" "tax-treatment-NSO.dtd">
<tp:taxon-treatment xmlns:tp="http://www.plazi.org/taxpub"><tp:treatment-meta><mixed-citation publication-type="journal"><person-group><name><surname>Shimbori</surname><given-names>Eduardo Mitio</given-names></name><name><surname>Penteado-Dias</surname><given-names>Angélica Maria</given-names></name></person-group><article-title>Taxonomic contribution to the 
                    <italic>Aleiodes melanopterus</italic> (Erichson) species-group (Hymenoptera, Braconidae, Rogadinae) from Brazil
                </article-title><source>Zookeys</source><day>31</day><month>10</month><year>2011</year><volume>2011</volume><issue>142</issue><fpage>15</fpage><lpage>25</lpage><pub-id pub-id-type="doi">10.3897/zookeys.142.1705</pub-id></mixed-citation></tp:treatment-meta><tp:nomenclature><tp:taxon-name>
                            <tp:taxon-name-part taxon-name-part-type="genus">Aleiodes</tp:taxon-name-part>
                            <tp:taxon-name-part taxon-name-part-type="species">flavistigma</tp:taxon-name-part>
                        <object-id xmlns:xlink="http://www.w3.org/1999/xlink" xlink:type="simple">http://species-id.net/wiki/Aleiodes_flavistigma</object-id>
                        </tp:taxon-name><tp:taxon-authority>Shaw, 1993</tp:taxon-authority></tp:nomenclature><tp:treatment-sec sec-type="Material examined"><title>Material examined.</title><p>Brazil: 3 females, Nova Teutônia, SC, X.1967, F. Plaumann col.; 1 female, Extrema, MG, 25.XII.1990, E. Mariano col.</p></tp:treatment-sec><tp:treatment-sec sec-type="Distribution"><title>Distribution.</title><p>Brazil, Minas Gerais and Santa Catarina States.</p></tp:treatment-sec></tp:taxon-treatment>
