# Supplementary material for: Taxonomic contribution to the Aleiodes melanopterus (Erichson) species-group (Hymenoptera, Braconidae, Rogadinae) from Brazil
Source: Zookeys. 2011 Oct 31;(142):15–25. doi: 10.3897/zookeys.142.1705 (PMC3208528; doi:10.3897/zookeys.142.1705)
Supplement: XML Treatment for Aleiodes lucidus [file zookeys.142.1705-treatment2.xml]

<!DOCTYPE tp:taxon-treatment
  PUBLIC "-//TaxonX//DTD Taxonomic Treatment Publishing DTD v0 20100105//EN" "tax-treatment-NSO.dtd">
<tp:taxon-treatment xmlns:tp="http://www.plazi.org/taxpub"><tp:treatment-meta><mixed-citation publication-type="journal"><person-group><name><surname>Shimbori</surname><given-names>Eduardo Mitio</given-names></name><name><surname>Penteado-Dias</surname><given-names>Angélica Maria</given-names></name></person-group><article-title>Taxonomic contribution to the 
                    <italic>Aleiodes melanopterus</italic> (Erichson) species-group (Hymenoptera, Braconidae, Rogadinae) from Brazil
                </article-title><source>Zookeys</source><day>31</day><month>10</month><year>2011</year><volume>2011</volume><issue>142</issue><fpage>15</fpage><lpage>25</lpage><pub-id pub-id-type="doi">10.3897/zookeys.142.1705</pub-id></mixed-citation></tp:treatment-meta><tp:nomenclature><tp:taxon-name>
                            <tp:taxon-name-part taxon-name-part-type="genus">Aleiodes</tp:taxon-name-part>
                            <tp:taxon-name-part taxon-name-part-type="species">lucidus</tp:taxon-name-part>
                        <object-id xmlns:xlink="http://www.w3.org/1999/xlink" xlink:type="simple">http://species-id.net/wiki/Aleiodes_lucidus</object-id>
                        </tp:taxon-name><tp:taxon-authority>(Szépligeti, 1906)</tp:taxon-authority><xref ref-type="fig" rid="F3">Figs 10, 11</xref><tp:nomenclature-citation-list><tp:nomenclature-citation><tp:taxon-name>Macrostomion lucidus</tp:taxon-name><comment><xref ref-type="bibr" rid="B8">Szépligeti 1906</xref>: 609</comment></tp:nomenclature-citation></tp:nomenclature-citation-list></tp:nomenclature><tp:treatment-sec sec-type="Material"><title>Material.</title><p>Female. Fazenda São João, Diamantina, MT, Brazil, 450m, 5.II.1981, Ekis &amp; Young col.</p></tp:treatment-sec><tp:treatment-sec sec-type="Description"><title>Description.</title><p>Female. Body length 12 mm, fore wing length 11.6 mm.</p><p><!--PageBreak--><!--PageBreak-->Head. Flagellum broken at F40, F1 2 times longer than wide, F2 1.8 times longer than wide, flagellomeres beyond second about as long as wide; malar space ¾ basal width of mandible; MS/EH 0.33; TW/EW 0.67; occipital carina weak ventrally, not meeting the hypostomal carina; oral opening width 1.16 times clypeo–antennal distance; clypeus height 0.3 times its width, protruding and bordered by carina; OS/MS 2.08; OOD/OD 1.33; face smooth, swollen medially; temple smooth; maxillary palpal segments 2–4 swollen.</p><p>Mesosoma. Entirely smooth; notauli very shallow anteriorly, otherwise absent (<xref ref-type="fig" rid="F3">Fig. 10</xref>); epicnemial carina nearly absent (<xref ref-type="fig" rid="F3">Fig. 11</xref>); precoxal sulcus absent; propodeum with median carina complete. Legs:tarsal claws pectinate; hind coxa smooth dorsally.Wings: dusky; R1/R2 0.42; R1/recurrent vein 0.62; 1CUa/1cu-a 1.85; basella/mediella 0.4.</p><p>Metasoma. T1 length/width 1.15; T2 length/width 0.7; T3 length/width 0.58; all terga smooth except for medio-longitudinal carina on T1 and T2; OL/HBTL 0.22; HTS/HBTL 0.3.</p><p>Colour. Body colour black, except mesothorax orange to infuscate orange.</p></tp:treatment-sec><tp:treatment-sec sec-type="Distribution."><title>Distribution. </title><p>Bolivia, Mapiri and Santa Cruz; Brazil, Mato Grosso.</p></tp:treatment-sec><tp:treatment-sec sec-type="Comments"><title>Comments.</title><p>This species was known only from male until the present study. The female is very similar to male, but has a larger body size, and differs in some wing vein proportions and the smoother face. The diagnostic characters of the species (e.g. notauli virtually absent, whole body with smooth sculpturing, reduced epicnemial carina) are present in the female specimen examined.</p></tp:treatment-sec><tp:treatment-sec><!--Section generated to contain objects referenced in tp:taxon-treatment.--><fig id="F3" position="float" orientation="portrait"><label>Figures 9–14.</label><caption><p><bold>9</bold> <italic><tp:taxon-name>Aleiodes shaworum</tp:taxon-name></italic> sp. n.: part of first metasomal terga and hind coxa dorsal surface arrow at microsculpture striation on hind coxa. <bold>10,11</bold> <italic><tp:taxon-name>Aleiodes lucidus</tp:taxon-name></italic>: <bold>10</bold> head and mesoscutum dorsal <bold>11</bold> head and mesonotum left arrow indicating absence of epicnemial carina. <bold>12</bold> <italic><tp:taxon-name>Aleiodes shaworum</tp:taxon-name></italic> sp. n. mesopleuron left arrow at epicnemial carina. <bold>13 14</bold> Metasoma dorsal: <bold>13</bold> <italic><tp:taxon-name>Aleiodes shaworum</tp:taxon-name></italic> sp. n.  <bold>14</bold> <italic><tp:taxon-name>Aleiodes vassununga</tp:taxon-name></italic> sp. n..</p></caption><graphic xmlns:xlink="http://www.w3.org/1999/xlink" xlink:href="ZooKeys-142-015-g003.jpg" position="float" orientation="portrait" xlink:type="simple"/></fig></tp:treatment-sec><ref-list><ref id="B8"><mixed-citation xmlns:xlink="http://www.w3.org/1999/xlink" xlink:type="simple"><person-group><name name-style="western"><surname>Szépligeti</surname><given-names>GV</given-names></name></person-group> (<year>1906</year>)<article-title> Braconiden aus der Sammlung des ungarischen National–Museums, 1.</article-title><source>Annales Historico–Naturales Musei Nationalis Hungarici </source><volume>4</volume>: <fpage>547</fpage>-<lpage>618</lpage>.</mixed-citation></ref></ref-list></tp:taxon-treatment>
