# Supplementary material for: Taxonomic contribution to the Aleiodes melanopterus (Erichson) species-group (Hymenoptera, Braconidae, Rogadinae) from Brazil
Source: Zookeys. 2011 Oct 31;(142):15–25. doi: 10.3897/zookeys.142.1705 (PMC3208528; doi:10.3897/zookeys.142.1705)
Supplement: XML Treatment for Aleiodes melanopterus [file zookeys.142.1705-treatment3.xml]

<!DOCTYPE tp:taxon-treatment
  PUBLIC "-//TaxonX//DTD Taxonomic Treatment Publishing DTD v0 20100105//EN" "tax-treatment-NSO.dtd">
<tp:taxon-treatment xmlns:tp="http://www.plazi.org/taxpub"><tp:treatment-meta><mixed-citation publication-type="journal"><person-group><name><surname>Shimbori</surname><given-names>Eduardo Mitio</given-names></name><name><surname>Penteado-Dias</surname><given-names>Angélica Maria</given-names></name></person-group><article-title>Taxonomic contribution to the 
                    <italic>Aleiodes melanopterus</italic> (Erichson) species-group (Hymenoptera, Braconidae, Rogadinae) from Brazil
                </article-title><source>Zookeys</source><day>31</day><month>10</month><year>2011</year><volume>2011</volume><issue>142</issue><fpage>15</fpage><lpage>25</lpage><pub-id pub-id-type="doi">10.3897/zookeys.142.1705</pub-id></mixed-citation></tp:treatment-meta><tp:nomenclature><tp:taxon-name>
                            <tp:taxon-name-part taxon-name-part-type="genus">Aleiodes</tp:taxon-name-part>
                            <tp:taxon-name-part taxon-name-part-type="species">melanopterus</tp:taxon-name-part>
                        <object-id xmlns:xlink="http://www.w3.org/1999/xlink" xlink:type="simple">http://species-id.net/wiki/Aleiodes_melanopterus</object-id>
                        </tp:taxon-name><tp:taxon-authority>(Erichson, 1848)</tp:taxon-authority><xref ref-type="fig" rid="F2">Figs 3, 7</xref><tp:nomenclature-citation-list><tp:nomenclature-citation><tp:taxon-name>Rogas melanopterus</tp:taxon-name><comment><xref ref-type="bibr" rid="B9">Erichson 1848</xref>: 588</comment></tp:nomenclature-citation><tp:nomenclature-citation><tp:taxon-name>Macrostomion peruvianum</tp:taxon-name><comment><xref ref-type="bibr" rid="B7">Szépligeti 1904</xref>: 193</comment></tp:nomenclature-citation><tp:nomenclature-citation><tp:taxon-name>Rhogas rufithorax</tp:taxon-name><comment><xref ref-type="bibr" rid="B2">Cameron 1911</xref>: 313</comment></tp:nomenclature-citation><tp:nomenclature-citation><tp:taxon-name>Rhogas fortipalpus</tp:taxon-name><comment><xref ref-type="bibr" rid="B2">Cameron 1911</xref>: 314</comment></tp:nomenclature-citation><tp:nomenclature-citation><tp:taxon-name>Rhogas forticarinatus</tp:taxon-name><comment><xref ref-type="bibr" rid="B2">Cameron 1911</xref>: 314</comment></tp:nomenclature-citation><tp:nomenclature-citation><tp:taxon-name>Eucystomastax bicolor</tp:taxon-name><comment><xref ref-type="bibr" rid="B1">Brues 1912</xref>: 223</comment></tp:nomenclature-citation></tp:nomenclature-citation-list></tp:nomenclature><tp:treatment-sec sec-type="Material examined"><title>Material examined.</title><p>74 females and 108 males. Brazil. Acre (AC): Cruzeiro do Sul, Rio Branco; Amazonas (AM): Serra dos Porcos; Espírito Santo (ES): Fundão, Santa Teresa; Goiás (GO): Anápolis, Goiânia – “Campinas”, Jataí; Mato Grosso (MT): Aripuanã, Alta Floresta, Barra do Tapirapé, Chapada dos Guimarães, Itiquira, Jaçanã – P.N. Xingu, Rondonópolis; Mato Grosso do Sul (MS): Campo Grande, Dourados; Minas Gerais (MG): Araxá, Corinto, Passos; Pará (PA): Barreirinha, Belém, Canindé, Parauapebas <!--PageBreak-->– Serra Norte, Peixe-Boi, Redenção – Gorotire, São Félix do Xingu, Serra Norte; Paraná (PR): Curitiba, Maringá, Ponta Grossa, Rolândia, São José dos Pinhais; Rio de Janeiro (RJ): Santa Maria Madalena; Rio Grande do Sul (RS): Santa Maria, São Leopold<!--PageBreak-->o; Rondônia (RO): Ouro Preto d'oeste, Porto Velho, Vilhena; Santa Catarina (SC): Nova Teutônia; São Paulo (SP): Barueri, Cananéia – Ilha do Cardoso, Castilho, Caraguatatuba, Juquitiba, Luís Antônio, Monte Alegre, Nova Europa, Onda Verde, Rio Claro, Salesópolis, São Carlos, São Paulo, Tabatinga, Ubatuba, Vargem Grande Paulista.</p></tp:treatment-sec><tp:treatment-sec sec-type="Morphological notes on Brazilian specimens"><title>Morphological notes on Brazilian specimens.</title><p>Head. Occipital carina of all examined specimens is absent ventrally, thus occipital and hypostomal carina do not meet (<xref ref-type="fig" rid="F2">Fig. 7</xref>). This is probably a misinterpreted character in <xref ref-type="bibr" rid="B5">Shaw (1993)</xref> corrected by <xref ref-type="bibr" rid="B4">Fortier and Shaw (1999)</xref> (character 20, state 1 for <italic>melanopterus</italic>); face sculpture variable, smooth to rugose, rugosity concentrated near raised median area when present (<xref ref-type="fig" rid="F2">Fig. 3</xref>).</p><p>Colour variation. The examined specimens present distinct colour pattern variation. Propodeum always orange; metasoma black in virtually all specimens (97%); hind coxa black (99% of specimens); mid coxa somewhat lighter than hind; fore coxa bright orange in 97% of the specimens, contrasting with remainder black leg; one of the examined specimens has dark pronotum and propleuron.</p></tp:treatment-sec><tp:treatment-sec sec-type="Distribution"><title>Distribution.</title><p>South America, from Suriname to Northern Argentina (North to South), and from South-eastern Brazil to Eastern Peru (East to West). Not recorded in the East of Andean Cordillera, Central America (<xref ref-type="bibr" rid="B5">Shaw 1993</xref>), and Northeast Brazilian region. South American countries with records: Argentina, Bolivia, Brazil, Ecuador, Paraguay, Peru and Suriname.</p></tp:treatment-sec><tp:treatment-sec><!--Section generated to contain objects referenced in tp:taxon-treatment.--><fig id="F2" position="float" orientation="portrait"><label>Figures 3–8.</label><caption><p><bold>3</bold> <italic><tp:taxon-name>Aleiodes melanopterus</tp:taxon-name></italic> face <bold>4</bold> <italic><tp:taxon-name>Aleiodes shaworum</tp:taxon-name></italic> sp. n. face <bold>5</bold> <italic><tp:taxon-name>Aleiodes vassununga</tp:taxon-name></italic> sp. n. face <bold>6</bold> <italic><tp:taxon-name>Aleiodes shaworum</tp:taxon-name></italic> sp. n. head left <bold>7</bold> <italic><tp:taxon-name>Aleiodes melanopterus</tp:taxon-name></italic> head left arrow at end of occipital carina <bold>8</bold> <italic><tp:taxon-name>Aleiodes shaworum</tp:taxon-name></italic> sp. n. thorax dorsal.</p></caption><graphic xmlns:xlink="http://www.w3.org/1999/xlink" xlink:href="ZooKeys-142-015-g002.jpg" position="float" orientation="portrait" xlink:type="simple"/></fig></tp:treatment-sec><ref-list><ref id="B9"><mixed-citation xmlns:xlink="http://www.w3.org/1999/xlink" xlink:type="simple"><person-group><name name-style="western"><surname>Yu</surname><given-names>D</given-names></name><name name-style="western"><surname>van Achterberg</surname><given-names>K</given-names></name><name name-style="western"><surname>Horstmann</surname><given-names>K</given-names></name></person-group> (<year>2005</year>)<source> World Ichneumonoidea 2004: Taxonomy, Biology, Morphology and Distribution. CD. Taxapad, Vancouver, Canada.</source></mixed-citation></ref><ref id="B7"><mixed-citation xmlns:xlink="http://www.w3.org/1999/xlink" xlink:type="simple"><person-group><name name-style="western"><surname>Szépligeti</surname><given-names>GV</given-names></name></person-group> (<year>1904</year>)<article-title> Sudamerikanische Braconiden.</article-title><source>Annales Historico–Naturales Musei Nationalis Hungarici </source><volume>2</volume>: <fpage>173</fpage>-<lpage>197</lpage>.</mixed-citation></ref><ref id="B2"><mixed-citation xmlns:xlink="http://www.w3.org/1999/xlink" xlink:type="simple"><person-group><name name-style="western"><surname>Cameron</surname><given-names>P</given-names></name></person-group> (<year>1911</year>)<article-title> On the Hymenoptera of the Georgetown Museum, British Guiana: Part II.</article-title><source>Timehri </source><volume>1</volume>: <fpage>306</fpage>-<lpage>330</lpage>.</mixed-citation></ref><ref id="B1"><mixed-citation xmlns:xlink="http://www.w3.org/1999/xlink" xlink:type="simple"><person-group><name name-style="western"><surname>Brues</surname><given-names>CT</given-names></name></person-group> (<year>1912</year>)<article-title> Brazilian Ichneumonidae and Braconidae obtained by the Stanford expedition.</article-title><source>Annals of the Entomological Society of America </source><volume>5</volume>: <fpage>193</fpage>-<lpage>228</lpage>.</mixed-citation></ref><ref id="B5"><mixed-citation xmlns:xlink="http://www.w3.org/1999/xlink" xlink:type="simple"><person-group><name name-style="western"><surname>Shaw</surname><given-names>SR</given-names></name></person-group> (<year>1993</year>)<article-title> Systematic status of <italic>Eucystomastax</italic> Brues and characterization of the Neotropical species (Hymenoptera: Braconidae: Rogadinae).</article-title><source>Journal of Hymenoptera Research </source><volume>2</volume> (<issue>1</issue>): <fpage>1</fpage>-<lpage>11</lpage>.</mixed-citation></ref><ref id="B4"><mixed-citation xmlns:xlink="http://www.w3.org/1999/xlink" xlink:type="simple"><person-group><name name-style="western"><surname>Fortier</surname><given-names>JC</given-names></name><name name-style="western"><surname>Shaw</surname><given-names>SR</given-names></name></person-group> (<year>1999</year>)<article-title> Cladistics of the <italic>Aleiodes</italic> Lineage of the Subfamily Rogadinae (Hymenoptera: Braconidae).</article-title><source>Journal of Hymenoptera Research </source><volume>8</volume> (<issue>2</issue>): <fpage>204</fpage>-<lpage>237</lpage>.</mixed-citation></ref></ref-list></tp:taxon-treatment>
