# Supplementary material for: Taxonomic contribution to the Aleiodes melanopterus (Erichson) species-group (Hymenoptera, Braconidae, Rogadinae) from Brazil
Source: Zookeys. 2011 Oct 31;(142):15–25. doi: 10.3897/zookeys.142.1705 (PMC3208528; doi:10.3897/zookeys.142.1705)
Supplement: XML Treatment for Aleiodes shaworum [file zookeys.142.1705-treatment4.xml]

<!DOCTYPE tp:taxon-treatment
  PUBLIC "-//TaxonX//DTD Taxonomic Treatment Publishing DTD v0 20100105//EN" "tax-treatment-NSO.dtd">
<tp:taxon-treatment xmlns:tp="http://www.plazi.org/taxpub"><tp:treatment-meta><mixed-citation publication-type="journal"><person-group><name><surname>Shimbori</surname><given-names>Eduardo Mitio</given-names></name><name><surname>Penteado-Dias</surname><given-names>Angélica Maria</given-names></name></person-group><article-title>Taxonomic contribution to the 
                    <italic>Aleiodes melanopterus</italic> (Erichson) species-group (Hymenoptera, Braconidae, Rogadinae) from Brazil
                </article-title><source>Zookeys</source><day>31</day><month>10</month><year>2011</year><volume>2011</volume><issue>142</issue><fpage>15</fpage><lpage>25</lpage><pub-id pub-id-type="doi">10.3897/zookeys.142.1705</pub-id></mixed-citation></tp:treatment-meta><tp:nomenclature><tp:taxon-name>
                            <tp:taxon-name-part taxon-name-part-type="genus">Aleiodes</tp:taxon-name-part>
                            <tp:taxon-name-part taxon-name-part-type="species">shaworum</tp:taxon-name-part>
                        <object-id xmlns:xlink="http://www.w3.org/1999/xlink" xlink:type="simple">urn:lsid:zoobank.org:act:27156FC8-61DA-4E1C-9065-5B68F29B3522</object-id>
                        <object-id xmlns:xlink="http://www.w3.org/1999/xlink" xlink:type="simple">http://species-id.net/wiki/Aleiodes_shaworum</object-id>
                        </tp:taxon-name><tp:taxon-status xmlns:xlink="http://www.w3.org/1999/xlink" xlink:type="simple">sp. n.</tp:taxon-status><xref ref-type="fig" rid="F1">Figs 1</xref><xref ref-type="fig" rid="F2">4, 6, 8</xref><xref ref-type="fig" rid="F3">9, 12, 13</xref><xref ref-type="fig" rid="F4">15</xref></tp:nomenclature><tp:treatment-sec sec-type="Material"><title>Material.</title><p>Type locality: Brazil, São Paulo, Juquitiba, Sítio Sonho do Vovô, Atlantic forest.</p><p>Type specimens. Holotype, female, pinned. Original label: “Sítio Sonho do Vovô, Juquitiba – SP – 22-IV-1988 – (V) L.A. Joaquim, col.” DCBU / UFScar, São Carlos.</p><p>Paratypes (DCBU): 1 female, same as holotype; 2 males, Brazil, Barueri, SP, 11.V.1966 and 22.I.1966; 1 male: Brazil, Estação Florestal, Caraguatatuba, SP, 40 m, VII.1965.</p></tp:treatment-sec><tp:treatment-sec sec-type="Diagnosis"><title>Diagnosis.</title><p>This species is similar to <italic><tp:taxon-name>Aleiodes melanopterus</tp:taxon-name></italic>. It can be distinguished by colour pattern: mesonotum black, contrasting with orange mesopleuron, metapleuron, and propodeum; smaller oral opening and clypeus not strongly protruding; striated sculpture on dorsal part of hind coxa; fore wing vein R1 relatively shorter.</p></tp:treatment-sec><tp:treatment-sec sec-type="Description"><title>Description.</title><p>Female. Body length 9–9.2 mm, fore wing length 8.2 mm.</p><p>Head (<xref ref-type="fig" rid="F2">Fig. 4</xref>). Flagellum with 60 flagellomeres, F1 2.5–3 times longer than wide, F2 about twice longer than wide, remaining flagellomeres almost twice as long as wide; malar space ½ basal width of mandible; MS/EH 0.2; TW/EW 0.62; occipital carina absent ventrally, not meeting hypostomal carina (<xref ref-type="fig" rid="F2">Fig. 6</xref>); oral opening width slightly greater than clypeo–antennal distance; clypeus height/width 1/3; clypeus not protrud<!--PageBreak--><!--PageBreak-->ing, without carinate boarder; OS/MS 3.1–3.2; OOD/OD 0.87; face rugo-striate; frons and vertex smooth; temples smooth scattered with punctuations near occipital carina; maxillary palpus swollen, especially segments 2 and 3.</p><p>Mesosoma(<xref ref-type="fig" rid="F2">Fig. 8</xref>). Pronotum smooth laterally and middorsally, granular-rugulose anteriorly; propleuron smooth; mesonotum weakly coriaceous; mesoscutum with short median posterior carina; notauli weakly scrobiculate; mesopleuron smooth and shinny, precoxal sulcus absent; epicnemial carina complete; propodeum smooth to weakly coriaceous dorsally, carinate-rugose basally, median carina complete. Legs:tarsal claws pectinate; hind coxa dorsally striate, same sculpture occasionally present on mid and fore coxa (<xref ref-type="fig" rid="F3">Fig. 9</xref>). Wings (<xref ref-type="fig" rid="F4">Fig. 15</xref>): dusky; R1/R2 0.29–0.33; R1/recurrent vein 0.38–0.4; 1CUa/1cu-a 1.7–2.5; basella/mediella 0.41–0.47.</p><p>Metasoma(<xref ref-type="fig" rid="F2">Fig. 13</xref>): T1 length/width 1.19–1.25; T2 length/width 0.73–0.75; T3 length/width 0.48–051; T1 and T2 weakly rugose, apically smooth, raised triangular smooth area present; reminder metasomal terga smooth; OL/HBTL 0.21; HTS/HBTL 0.27–0.36.</p><p>Colour (<xref ref-type="fig" rid="F1">Fig. 1</xref>): Black; mesopleuron, metapleuron and propodeum bright orange.</p><p>Male. Essentially as the female, but with slightly larger eyes; body length 10 mm; flagellum 59–63F.</p></tp:treatment-sec><tp:treatment-sec sec-type="Etymology"><title>Etymology.</title><p>The species is named in honour to Scott Shaw, for his contribution to the knowledge on this group.</p><fig id="F1" position="float" orientation="portrait"><label>Figures 1, 2</label><caption><p>(scale line = 4 mm). Habitus left: <bold>1</bold> <italic><tp:taxon-name>Aleiodes shaworum</tp:taxon-name></italic> sp. n. <bold>2</bold> <italic><tp:taxon-name>Aleiodes vassununga</tp:taxon-name></italic> sp. n.</p></caption><graphic xmlns:xlink="http://www.w3.org/1999/xlink" xlink:href="ZooKeys-142-015-g001.jpg" position="float" orientation="portrait" xlink:type="simple"/></fig><fig id="F2" position="float" orientation="portrait"><label>Figures 3–8.</label><caption><p><bold>3</bold> <italic><tp:taxon-name>Aleiodes melanopterus</tp:taxon-name></italic> face <bold>4</bold> <italic><tp:taxon-name>Aleiodes shaworum</tp:taxon-name></italic> sp. n. face <bold>5</bold> <italic><tp:taxon-name>Aleiodes vassununga</tp:taxon-name></italic> sp. n. face <bold>6</bold> <italic><tp:taxon-name>Aleiodes shaworum</tp:taxon-name></italic> sp. n. head left <bold>7</bold> <italic><tp:taxon-name>Aleiodes melanopterus</tp:taxon-name></italic> head left arrow at end of occipital carina <bold>8</bold> <italic><tp:taxon-name>Aleiodes shaworum</tp:taxon-name></italic> sp. n. thorax dorsal.</p></caption><graphic xmlns:xlink="http://www.w3.org/1999/xlink" xlink:href="ZooKeys-142-015-g002.jpg" position="float" orientation="portrait" xlink:type="simple"/></fig><fig id="F3" position="float" orientation="portrait"><label>Figures 9–14.</label><caption><p><bold>9</bold> <italic><tp:taxon-name>Aleiodes shaworum</tp:taxon-name></italic> sp. n.: part of first metasomal terga and hind coxa dorsal surface arrow at microsculpture striation on hind coxa. <bold>10,11</bold> <italic><tp:taxon-name>Aleiodes lucidus</tp:taxon-name></italic>: <bold>10</bold> head and mesoscutum dorsal <bold>11</bold> head and mesonotum left arrow indicating absence of epicnemial carina. <bold>12</bold> <italic><tp:taxon-name>Aleiodes shaworum</tp:taxon-name></italic> sp. n. mesopleuron left arrow at epicnemial carina. <bold>13 14</bold> Metasoma dorsal: <bold>13</bold> <italic><tp:taxon-name>Aleiodes shaworum</tp:taxon-name></italic> sp. n.  <bold>14</bold> <italic><tp:taxon-name>Aleiodes vassununga</tp:taxon-name></italic> sp. n..</p></caption><graphic xmlns:xlink="http://www.w3.org/1999/xlink" xlink:href="ZooKeys-142-015-g003.jpg" position="float" orientation="portrait" xlink:type="simple"/></fig><fig id="F4" position="float" orientation="portrait"><label>Figure 15.</label><caption><p><italic><tp:taxon-name>Aleiodes shaworum</tp:taxon-name></italic> sp. n. right wings.</p></caption><graphic xmlns:xlink="http://www.w3.org/1999/xlink" xlink:href="ZooKeys-142-015-g004.jpg" position="float" orientation="portrait" xlink:type="simple"/></fig></tp:treatment-sec><tp:treatment-sec sec-type="Distribution"><title>Distribution.</title><p>Brazil, State of São Paulo, Brazilian Atlantic Forest.</p></tp:treatment-sec><tp:treatment-sec sec-type="Comments"><title>Comments.</title><p>Despite the superficial resemblance with <italic>melanopterus</italic>, this species have quite distinctive characters, including the lack of a strongly protruding clypeus, which has been considered one of the synapomorphies for the Neotropical <italic>melanopterus</italic> species-group clade (<xref ref-type="bibr" rid="B5">Shaw 1993</xref>; <xref ref-type="bibr" rid="B4">Fortier and Shaw 1999</xref>).</p></tp:treatment-sec><ref-list><ref id="B5"><mixed-citation xmlns:xlink="http://www.w3.org/1999/xlink" xlink:type="simple"><person-group><name name-style="western"><surname>Shaw</surname><given-names>SR</given-names></name></person-group> (<year>1993</year>)<article-title> Systematic status of <italic>Eucystomastax</italic> Brues and characterization of the Neotropical species (Hymenoptera: Braconidae: Rogadinae).</article-title><source>Journal of Hymenoptera Research </source><volume>2</volume> (<issue>1</issue>): <fpage>1</fpage>-<lpage>11</lpage>.</mixed-citation></ref><ref id="B4"><mixed-citation xmlns:xlink="http://www.w3.org/1999/xlink" xlink:type="simple"><person-group><name name-style="western"><surname>Fortier</surname><given-names>JC</given-names></name><name name-style="western"><surname>Shaw</surname><given-names>SR</given-names></name></person-group> (<year>1999</year>)<article-title> Cladistics of the <italic>Aleiodes</italic> Lineage of the Subfamily Rogadinae (Hymenoptera: Braconidae).</article-title><source>Journal of Hymenoptera Research </source><volume>8</volume> (<issue>2</issue>): <fpage>204</fpage>-<lpage>237</lpage>.</mixed-citation></ref></ref-list></tp:taxon-treatment>
