# Supplementary material for: Taxonomic contribution to the Aleiodes melanopterus (Erichson) species-group (Hymenoptera, Braconidae, Rogadinae) from Brazil
Source: Zookeys. 2011 Oct 31;(142):15–25. doi: 10.3897/zookeys.142.1705 (PMC3208528; doi:10.3897/zookeys.142.1705)
Supplement: XML Treatment for Aleiodes vassununga [file zookeys.142.1705-treatment5.xml]

<!DOCTYPE tp:taxon-treatment
  PUBLIC "-//TaxonX//DTD Taxonomic Treatment Publishing DTD v0 20100105//EN" "tax-treatment-NSO.dtd">
<tp:taxon-treatment xmlns:tp="http://www.plazi.org/taxpub"><tp:treatment-meta><mixed-citation publication-type="journal"><person-group><name><surname>Shimbori</surname><given-names>Eduardo Mitio</given-names></name><name><surname>Penteado-Dias</surname><given-names>Angélica Maria</given-names></name></person-group><article-title>Taxonomic contribution to the 
                    <italic>Aleiodes melanopterus</italic> (Erichson) species-group (Hymenoptera, Braconidae, Rogadinae) from Brazil
                </article-title><source>Zookeys</source><day>31</day><month>10</month><year>2011</year><volume>2011</volume><issue>142</issue><fpage>15</fpage><lpage>25</lpage><pub-id pub-id-type="doi">10.3897/zookeys.142.1705</pub-id></mixed-citation></tp:treatment-meta><tp:nomenclature><tp:taxon-name>
                            <tp:taxon-name-part taxon-name-part-type="genus">Aleiodes</tp:taxon-name-part>
                            <tp:taxon-name-part taxon-name-part-type="species">vassununga</tp:taxon-name-part>
                        <object-id xmlns:xlink="http://www.w3.org/1999/xlink" xlink:type="simple">urn:lsid:zoobank.org:act:25462065-6F95-4324-9189-9D82350575B1</object-id>
                        <object-id xmlns:xlink="http://www.w3.org/1999/xlink" xlink:type="simple">http://species-id.net/wiki/Aleiodes_vassununga</object-id>
                        </tp:taxon-name><tp:taxon-status xmlns:xlink="http://www.w3.org/1999/xlink" xlink:type="simple">sp. n.</tp:taxon-status><xref ref-type="fig" rid="F1">Figs 2</xref><xref ref-type="fig" rid="F2">5</xref><xref ref-type="fig" rid="F4">15</xref></tp:nomenclature><tp:treatment-sec sec-type="Material"><title>Material.</title><p>Type locality: Brazil, São Paulo, Santa Rita do Passa Quatro, Parque Estadual de Vassununga – Mata Praxedes, <named-content xmlns:xlink="http://www.w3.org/1999/xlink" content-type="dwc:verbatimCoordinates" xlink:type="simple">21°40'56"S, 47°37'13"W</named-content>, Semi-deciduous Atlantic forest.</p><p>Type specimens: Holotype, female, pinned. Original label: “Sta. Rita P. Quatro, SP, Brasil. Pq. Est. De Vassununga – Mata Praxedes – <named-content xmlns:xlink="http://www.w3.org/1999/xlink" content-type="dwc:verbatimCoordinates" xlink:type="simple">S21°40'56", W47°37'13"</named-content> – 31.III.2006 – Armadilha Malaise – A.M.P. Dias col." DCBU / UFSCar, São Carlos.</p><p>Paratype (DCBU): 1 Male, Brazil, SP, Barueri, 6.XII.1966, K. Lenko col.</p></tp:treatment-sec><tp:treatment-sec sec-type="Diagnosis"><title>Diagnosis.</title><p>This species resembles the North American species <italic><tp:taxon-name>Aleiodes politiceps</tp:taxon-name></italic> and <italic>melanopodus</italic> Marsh and Shaw, 1999, both on body colour and the coarse sculpture on th<!--PageBreak-->e metasoma, but it can be readily distinguished by the bright yellow spot on pterostigmal area of fore wing, as in <italic>flavistigma</italic>. In the key to North American species it will run to <italic><tp:taxon-name>Aleiodes melanopterus</tp:taxon-name></italic>, from which can be distinguished by the shorter ovipositor and smooth face sculpturing. It is also the only South American species without a black metasoma.</p></tp:treatment-sec><tp:treatment-sec sec-type="Description"><title>Description.</title><p>Female (Holotype). Body Length 10.8 mm, fore wing length 8.8 mm.</p><p>Head (<xref ref-type="fig" rid="F2">Fig 5</xref>). Flagellum with 68 flagellomeres, F1 width 0.4 times its length, F15 0.8 times wider than long; malar space 0.3 times eye height, 0.8 times basal width of mandible; TW/EW 0.55; occipital carina not meeting hypostomal carina; oral opening width 1.26 times clypeo–antennal distance, OS/MS 2.5; OOD/OD 1.15; head entirely smooth; clypeus strongly protruding and margined by carina; maxillary palpus slightly swollen.</p><p>Mesosoma. Almost entirely smooth, pronotum sparsely rugose laterally; mesoscutum with short postero-median carina; notauli smooth, with some weak crenulae anteriorly; precoxal sulcus absent; epicnemial carina complete; propodeum smooth dorsally, carinate-rugose basally; median carina complete. Legs:tarsal claws pectinate; hind coxa dorsally smooth.Wings:dusky with yellow spot on pterostigmal area (<xref ref-type="fig" rid="F1">Fig. 2</xref>); R1/R2 0.33; R1/recurrent vein 0.42; 1CUa/1cu–a 1.11; basella/mediella 0.39.</p><p>Metasoma(<xref ref-type="fig" rid="F3">Fig. 14</xref>). T1 length/width 1.21; T2 length/width 0.76; T3 length/width 0.41; T1, T2 and basal half of T3 strongly costate; OL/HBTL 0.25; HTS/HBTL 0.25.</p><p>Colour (<xref ref-type="fig" rid="F1">Fig. 2</xref>): Body entirely reddish brown, including scapus; antenna, ocelli, eyes, labial palpi, maxillary palpus segments 2–5 and ovipositor sheaths black; legs darkening apically from the tibia.</p><p>Male. Similar to female but face with some transverse rugositie; body length 11 mm; fore wing length 8.8 mm; flagellum with 63 flagellomeres.</p></tp:treatment-sec><tp:treatment-sec sec-type="Etymology"><title>Etymology.</title><p>The name of species refers to locality of collection of material for study.</p></tp:treatment-sec><tp:treatment-sec sec-type="Distribution"><title>Distribution.</title><p>Brazil, State of São Paulo.</p></tp:treatment-sec><tp:treatment-sec><!--Section generated to contain objects referenced in tp:taxon-treatment.--><fig id="F1" position="float" orientation="portrait"><label>Figures 1, 2</label><caption><p>(scale line = 4 mm). Habitus left: <bold>1</bold> <italic><tp:taxon-name>Aleiodes shaworum</tp:taxon-name></italic> sp. n. <bold>2</bold> <italic><tp:taxon-name>Aleiodes vassununga</tp:taxon-name></italic> sp. n.</p></caption><graphic xmlns:xlink="http://www.w3.org/1999/xlink" xlink:href="ZooKeys-142-015-g001.jpg" position="float" orientation="portrait" xlink:type="simple"/></fig><fig id="F2" position="float" orientation="portrait"><label>Figures 3–8.</label><caption><p><bold>3</bold> <italic><tp:taxon-name>Aleiodes melanopterus</tp:taxon-name></italic> face <bold>4</bold> <italic><tp:taxon-name>Aleiodes shaworum</tp:taxon-name></italic> sp. n. face <bold>5</bold> <italic><tp:taxon-name>Aleiodes vassununga</tp:taxon-name></italic> sp. n. face <bold>6</bold> <italic><tp:taxon-name>Aleiodes shaworum</tp:taxon-name></italic> sp. n. head left <bold>7</bold> <italic><tp:taxon-name>Aleiodes melanopterus</tp:taxon-name></italic> head left arrow at end of occipital carina <bold>8</bold> <italic><tp:taxon-name>Aleiodes shaworum</tp:taxon-name></italic> sp. n. thorax dorsal.</p></caption><graphic xmlns:xlink="http://www.w3.org/1999/xlink" xlink:href="ZooKeys-142-015-g002.jpg" position="float" orientation="portrait" xlink:type="simple"/></fig><fig id="F4" position="float" orientation="portrait"><label>Figure 15.</label><caption><p><italic><tp:taxon-name>Aleiodes shaworum</tp:taxon-name></italic> sp. n. right wings.</p></caption><graphic xmlns:xlink="http://www.w3.org/1999/xlink" xlink:href="ZooKeys-142-015-g004.jpg" position="float" orientation="portrait" xlink:type="simple"/></fig><fig id="F3" position="float" orientation="portrait"><label>Figures 9–14.</label><caption><p><bold>9</bold> <italic><tp:taxon-name>Aleiodes shaworum</tp:taxon-name></italic> sp. n.: part of first metasomal terga and hind coxa dorsal surface arrow at microsculpture striation on hind coxa. <bold>10,11</bold> <italic><tp:taxon-name>Aleiodes lucidus</tp:taxon-name></italic>: <bold>10</bold> head and mesoscutum dorsal <bold>11</bold> head and mesonotum left arrow indicating absence of epicnemial carina. <bold>12</bold> <italic><tp:taxon-name>Aleiodes shaworum</tp:taxon-name></italic> sp. n. mesopleuron left arrow at epicnemial carina. <bold>13 14</bold> Metasoma dorsal: <bold>13</bold> <italic><tp:taxon-name>Aleiodes shaworum</tp:taxon-name></italic> sp. n.  <bold>14</bold> <italic><tp:taxon-name>Aleiodes vassununga</tp:taxon-name></italic> sp. n..</p></caption><graphic xmlns:xlink="http://www.w3.org/1999/xlink" xlink:href="ZooKeys-142-015-g003.jpg" position="float" orientation="portrait" xlink:type="simple"/></fig></tp:treatment-sec></tp:taxon-treatment>
